# Supplementary material for: Cervical dilatation patterns of ‘low‐risk’ women with spontaneous labour and normal perinatal outcomes: a systematic review
Source: BJOG. 2017 Nov 3;125(8):944–54. doi: 10.1111/1471-0528.14930 (PMC6033146; doi:10.1111/1471-0528.14930)
Supplement: Supplementary file 11 — Table S5. Cumulative duration of labour (in hours) from cervical dilatation at admission in nulliparous women. [file BJO-125-944-s011.xlsx]

## Sheet: Nulliparous, parity=0 
Table S5: Cumulative duration of labour (in hours) from cervical dilatation at admission in nulliparous women
	Sample size (N)	Cumulative duration of labour from cervical dilatation at admission			Cumulative duration of labour from cervical dilatation at admission			Cumulative duration of labour from cervical dilatation at admission			Cumulative duration of labour from cervical dilatation at admission			Cumulative duration of labour from cervical dilatation at admission			Cumulative duration of labour from cervical dilatation at admission			Cumulative duration of labour from cervical dilatation at admission			Cumulative duration of labour from cervical dilatation on admission			Cumulative duration of labour from cervical dilatation at admission			Cumulative duration of labour from cervical dilatation on admission			Cumulative duration of labour from cervical dilatation at admission			Cumulative duration of labour from cervical dilatation on admission			Cumulative duration of labour from cervical dilatation at admission			Cumulative duration of labour from cervical dilatation on admission			Cumulative duration of labour from cervical dilatation at admission			Cumulative duration of labour from cervical dilatation on admission
		2-3 cm			2-4 cm			2-5 cm			2-6 cm			2-7 cm			2-8 cm				2-9 cm		2-10 cm			3-4 cm			3-5 cm			3-6 cm			3-7 cm			3-8 cm			3-9 cm			3-10 cm			4-5 cm
Study	N	median	5th centile	95th centile	median	5th centile	95th centile	median	5th centile	95th centile	median	5th centile	95th centile	median	5th centile	95th centile	median	5th centile	95th centile	median	5th centile	95th centile	median	5th centile	95th centile	median	5th centile	95th centile	median	5th centile	95th centile	median	5th centile	95th centile	median	5th centile	95th centile	median	5th centile	95th centile	median	5th centile	95th centile	median	5th centile	95th centile	median	5th centile	95th centile
Zhang et al.6	8690	1	_	8.5	2.3	_	12.6	3.6	_	15.3	4.5	_	17	5.1	_	18	5.5	_	18.8	5.9	_	19.8	6.3	_	20.7	0.7	_	6.5	1.9	_	10.5	2.7	_	12.4	3.3	_	13.3	3.7	_	14.1	4.1	_	15.2	4.5	_	16.2	0.5	_	5.4
Zhang et al.21	27170	0.9	_	7.1	3.2	_	11.2	5	_	13.9	6	_	15.7	6.6	_	16.6	7.1	_	17.5	7.6	_	18.3	8.4	_	20	1	_	6.5	2.9	_	11	4.2	_	12.5	5	_	13.8	5.6	_	14.9	6.1	_	15.67	6.9	_	17.4	0.9	_	6.5
Oladapo et al.25	2166	_	_	_	_	_	_	_	_	_	_	_	_	_	_	_	_	_	_	_	_	_	_	_	_	2.76	0.58	13.1	4.49	1.17	17.17	5.65	1.65	19.4	6.5	1.99	21.26	7.19	2.34	22.14	_	_	_	8.37	2.98	23.51	1.71	0.37	7.96
Pooled values	38026	0.924233			2.96402			4.63292			5.6067			6.2067			6.68048			7.15426			7.84939			1.03169			2.76204			3.9398			4.69694			5.25637			5.15316			6.43527			0.854727
[truncated: 42 more columns]
