# Supplementary material for: Cervical dilatation patterns of ‘low‐risk’ women with spontaneous labour and normal perinatal outcomes: a systematic review
Source: BJOG. 2017 Nov 3;125(8):944–54. doi: 10.1111/1471-0528.14930 (PMC6033146; doi:10.1111/1471-0528.14930)
Supplement: Supplementary file 12 — Table S6. Cumulative duration of labour (in hours) from cervical dilatation at admission in parous women (parity = 1 or >1). [file BJO-125-944-s012.xlsx]

## Sheet: Multiparous, parity = 1 or >1
Table S6: Cumulative duration of labour (in hours) from cervical dilatation at admission in parous women (parity = 1 or >1)
	Sample size (N)	Cumulative duration of labour from cervical dilatation at admission			Cumulative duration of labour from cervical dilatation on admission			Cumulative duration of labour from cervical dilatation at admission			Cumulative duration of labour from cervical dilatation on admission			Cumulative duration of labour from cervical dilatation at admission			Cumulative duration of labour from cervical dilatation on admission			Cumulative duration of labour from cervical dilatation at admission			Cumulative duration of labour from cervical dilatation on admission			Cumulative duration of labour from cervical dilatation at admission			Cumulative duration of labour from cervical dilatation on admission			Cumulative duration of labour from cervical dilatation at admission			Cumulative duration of labour from cervical dilatation on admission			Cumulative duration of labour from cervical dilatation at admission			Cumulative duration of labour from cervical dilatation on admission			Cumulative duration of labour from cervical dilatation at admission			Cumulative duration of labour from cervical dilatation on admission
		3-4 cm			3-5 cm			3-6 cm			3-7 cm			3-8 cm			3-9 cm			3-10 cm			4-5 cm			4-6 cm			4-7 cm			4-8 cm			4-9 cm			4-10 cm			5-6 cm			5-7 cm			5-8 cm
Study	N	median	5th centile	95th centile	median	5th centile	95th centile	median	5th centile	95th centile	median	5th centile	95th centile	median	5th centile	95th centile	median	5th centile	95th centile	median	5th centile	95th centile	median	5th centile	95th centile	median	5th centile	95th centile	median	5th centile	95th centile	median	5th centile	95th centile	median	5th centile	95th centile	median	5th centile	95th centile	median	5th centile	95th centile	median	5th centile	95th centile	median	5th centile	95th centile
Oladapo et al.*25	1488	2.05	0.29	14.5	3.43	0.63	18.55	4.77	1.1	20.63	5.91	1.65	21.17	6.61	1.97	22.2	_	_	_	7.55	2.48	23.05	1.34	0.24	7.51	2.31	0.55	9.66	2.99	0.8	11.18	3.78	1.19	11.97	_	_	_	4.63	1.66	12.96	0.8	0.14	4.72	1.47	0.33	6.54	2.31	0.61	8.69
Oladapo et al.**25	1952	2.19	0.29	16.32	3.54	0.61	20.75	4.82	1.04	22.38	5.55	1.34	22.96	6.17	1.63	23.31	_	_	_	7.24	2.17	24.18	1.25	0.19	8.14	2.24	0.48	10.48	3.08	0.82	11.52	3.83	1.18	12.41	_	_	_	4.71	1.71	13.02	0.76	0.1	5.8	1.34	0.24	7.46	1.94	0.4	9.35
*Data only for parity=1			**Data only parity >1
[truncated: 18 more columns]
